# Supplementary material for: Spatial and Temporal Disparity Analyses of Glycosylated Benzaldehyde and Identification and Expression Pattern Analyses of Uridine Diphosphate Glycosyltransferase Genes in Prunus mume
Source: Plants (Basel). 2024 Mar 1;13(5):703. doi: 10.3390/plants13050703 (PMC10934831; doi:10.3390/plants13050703)
Supplement: Supplementary file 1 [file plants-13-00703-s001.zip]

Archive with 1 entries (1 files):
- plants-2795855-supplementary.xlsx
