# Supplementary material for: Spatial and Temporal Disparity Analyses of Glycosylated Benzaldehyde and Identification and Expression Pattern Analyses of Uridine Diphosphate Glycosyltransferase Genes in Prunus mume
Source: Plants (Basel). 2024 Mar 1;13(5):703. doi: 10.3390/plants13050703 (PMC10934831; doi:10.3390/plants13050703)
Supplement: Supplementary file 1 [file plants-13-00703-s001.zip › plants-2795855-supplementary.xlsx]

## Sheet: Sheet1
Spatial and Temporal Disparity Analysis of Glycosylated Benzaldehyde and Identification and Expression Pattern Analysis of Uridine Diphosphate Glycosyltransferase Genes in Prunus mume
Haotian Jia1,†, Xiaoyun Geng1,†,Lina Fan1,Xin Li1,Jiao Wang1,Ruijie Hao1,*
1College of Horticulture, Shanxi Agricultural University,Jinzhong 030600, China; a1281279089@163.com (H.J.); gxy121721@163.com (X.G.); 16634253802@163.com (L.F.); 15536449736@163.com (X.L.);18212075833@163.com(J.W.);
*Correspondence: hrj000@126.com;
†These authors contributed equally to this work.

## Sheet: Table S1
Table S1 Gene primer sequence
Primer ID	Sequence
UBC-F	GTCGAAACGGATCCTGAAGGAGCTG
UBC-R	CACCTTTGTCCTGAATGCAACCTTG
PmUGTL9-F	CCACGCATGAAGGAGGAGAAGAAC
PmUGTL9-R	CGAGCCGATTTCCCGAACACG
PmUGTL10-F	ACAAGAGGCGGTGGATAGGATGG
PmUGTL10-R	TGTTTGGCTTTAAGAGGCTGAGACC
PmUGTL11-F	GCTGTGGTGGATTGGATGGCTAC
PmUGTL11-R	AGGCATCATTGTTGGTGTCGAAGAG
PmUGTL13-F	GACTGACCAAACAACCAATGCCAAG
PmUGTL13-R	GTCCCACAAGCCCTTTCTCATCAG
PmUGTL17-F	TGAGGCTGTTGGATGCTTCGTTAC
PmUGTL17-R	TGGCATTGGTTCTTTGGTCAGTCC

## Sheet: Table S2
Table S2 Absolute content of glycosidic aromatic substances in different anthesis stage of P. mume
Retention Time (min)	Compound Name	Molecular Formula	Molecular weight (g/mol)	Absolute content of glycosidic compounds (μg/g)
				LB	DL	CH	SH	MH
6.23	3-Hexenal	C6H10O	98.143	-	0.74±0.15a	0.5±0.03a	0.59±0.01a	-
6.3	Ethyl butyrate	C6H12O2	116.158	0.32±0.01b	0.62±0.05a	0.56±0.02a	0.61±0.01a	0.37±0.02b
11.35	Benzaldehyde	C7H6O	106.122	729.43±9.26b	985.09±115.14a	545.22±13.42c	371.37±9.48c	480.31±18.19c
11.89	Phenol	C6H6O	94.1112	1.41±0.16a	1.55±0.37a	0.89±0.1ab	0.59±0.01b	0.89±0.18ab
13.87	Benzyl alcohol	C7H8O	108.138	40.68±0.98c	63.72±9.57b	99.44±2.51a	98.39±3.17a	99.19±3.94a
16.53	Nononal	C9H18O	142.239	-	-	0.38±0.05	-	-
18.61	Benzyl acetate	C9H10O2	150.174	1.28±0.02c	1.98±0.25bc	3.1±0.16a	2.78±0.09ab	2.24±0.56abc
20.64	4-Hydroxystyrene	C8H8O	120.149	7.44±1.59a	7.69±2.28a	4.21±0.55a	4.79±0.24a	10.02±3.24a
21.07	3-Phenyl-1-propanol	C9H12O	136.191	-	-	-	-	2.25±1.47
21.86	Chavicol	C9H10O	134.175	-	-	0.92±0.08b	7.2±0.39b	19.58±3.22a
22.52	Cinnamaldehyde	C9H8O	132.159	-	-	-	0.64±0.02	-
23.71	Cinnamyl alcohol	C9H10O	134.175	-	-	3.53±0.4b	79.1±4.72ab	119.45±42.54a
23.83	2-Methoxy-4-vinylphenol	C9H10O2	150.174	9.21±1.6a	12.5±3.59a	5.78±0.03a	5.43±0.02a	9.52±1a
25.24	Engenol	C10H12O2	164.201	-	-	10.11±0.32a	17.41±0.85a	21.76±0.07a
28.28	Dimethyl phthalate	C10H10O4	194.184	14.57±0.22b	19.98±0.71a	15.12±0.25b	17.56±1.99ab	20.4±0.22a
34.43	Triethyl citrate	C12H20O7	276.283	-	-	0.41±0.01a	-	0.48±0.01a
37.54	Benzyl benzoate	C14H12O2	212.244	-	-	4.78±0.29b	27.91±3.67a	24.11±5.02a
42.27	Methyl hexadecanoate	C17H34O2	270.451	2.35±0.29ab	2.77±0.53a	1.73±0.12ab	1.35±0.09b	2.31±0.5ab
43.61	Ethyl hexadecanoate	C18H36O2	284.477	6.21±0.26ab	12.54±4.58a	3.82±0.3b	3.37±0.34b	3.87±1.59b
45.04	1-Nonadecanol	C19H40O	284.52	2.15±0.29a	2.35±0.15a	2.05±0.13a	-	-
45.14	Methyl linoleate	C19H33O2	293.464	1.87±0.4a	2.87±0.85a	1.43±0.2a	1.22±0.18a	3.3±0.87a
45.21	Methyl linolenate	C19H32O2	292.456	2.37±0.79a	61.2±57.19a	-	0.84±0.08a	2.56±0.69a
45.38	Phytol	C20H40O	296.531	2.37±0.59a	5.03±1.56a	4.16±0.93a	-	2.38±0.46a
45.74	Linolenic acid	C18H30O2	278.43	24.2±4.39a	26.18±13.6a	11.51±4.54a	9.2±3.88a	-
46.02	Ethyl linoleate	C20H36O2	308.499	11.96±0.85a	35.19±19.86a	9.45±0.92a	-	10.99±4.44a
46.09	Ethyl linolenate	C20H34O2	306.483	12.54±1.09a	15.49±5.04a	8.73±1.77a	5.7±1.25a	10.57±5.33a
46.6	Docosyl acetate	C24H48O2	368.637	8.8±2.05a	18.31±3.86a	10.14±1.08a	-	9.37±1.54a

## Sheet: Table S3
Table S3 Absolute content of glycosidic aromatic substances in different parts of P. mume
Retention Time (min)	Compound Name	Molecular Formula	Molecular weight (g/mol)	Absolute content of glycosidic compounds (μg/g)
				Petal	Calyx	Filament	Anther	Other
4440-65-7	3-Hexenal	C6H10O	98.143	0.59±0.02a	-	1.76±0.11a	-	-
105-54-4	Ethyl butyrate	C6H12O2	116.158	1.26±0.02c	3.6±0.13b	4.94±0.29a	4.75±0.1a	0.87±0.01c
100-52-7	Benzaldehyde	C7H6O	106.122	559.06±6.35c	58.41±0.67e	374.23±7.53d	1159.08±17.13a	664.85±24.45b
108-95-2	Phenol	C6H6O	94.1112	1.02±0.08b	-	-	3.77±0.07a	0.99±0.04b
100-51-6	Benzyl alcohol	C7H8O	108.138	123.88±1.9b	35.09±1.49d	67.52±3.78c	254.78±2.75a	61.94±2.67c
140-11-4	Benzyl acetate	C9H10O2	150.174	3.95±0.07c	3.93±0.06c	14.96±3.19a	9.68±0.3b	2.14±0.1c
2628-17-3	4-Hydroxystyrene	C8H8O	120.149	3.64±0.6a	5.16±2.64a	-	-	6.33±0.32a
501-92-8	Chavicol	C9H10O	134.175	8.61±0.12	-	-	-	-
104-54-1	Cinnamyl alcohol	C9H10O	134.175	64.17±0.74a	-	-	-	1.88±0.94b
7786-61-0	2-Methoxy-4-vinylphenol	C9H10O2	150.174	4.06±0.16b	43.36±12.03ab	3.25±1.69b	83.94±45.22a	12.88±1.04ab
97-53-0	Engenol	C10H12O2	164.201	16.97±8.49a	4.47±0.99a	18.23±0.31a	15.14±0.82a	7.8±0.46a
131-11-3	Dimethyl phthalate	C10H10O4	194.184	26.46±0.16c	73.81±0.77b	4.95±0.08e	86.35±0.45a	17.65±0.1d
120-51-4	Benzyl benzoate	C14H12O2	212.244	33.89±1.58a	-	13.19±0.62b	-	1.11±0.11c
112-39-0	Methyl hexadecanoate	C17H34O2	270.451	2.21±0.02b	6.35±0.76a	6.05±0.51a	7.5±0.22a	3.27±0.2b
628-97-7	Ethyl hexadecanoate	C18H36O2	284.477	5.63±0.45c	7.04±0.37bc	11.1±0.12a	7.05±0.01bc	9.54±1.65ab
112-63-0	Methyl linoleate	C19H33O2	293.464	2.3±0.08a	-	3.29±0.28a	-	2.17±1.24a
301-00-8	Methyl linolenate	C19H32O2	292.456	0.76±0.38a	2±1a	-	-	38.63±35.53a
463-40-1	Linolenic acid	C18H30O2	278.43	-	-	-	-	18.08±11.55
1191-41-9	Ethyl linolenate	C20H34O2	306.483	12.55±5.45ab	54.27±26.46a	14.81±2.89ab	19.66±9.28b	13.17±7.48ab

## Sheet: Table S4
Table S4 Physicochemical properties and prediction of subcellular location in P. mume
Gene ID	Sequence name	Number of amino acids	Molecular weight	Theoretical pI	Grand average of hydropathicity (GRAVY)	Subcellular localization
PmUGTA1	Pm002236	473	53405.1	6.18	-0.228	chloroplast
PmUGTA2	Pm027211	469	52889.6	5.66	-0.184	cytosol
PmUGTA3	Pm011332	478	53159.5	6.08	-0.008	cytosol
PmUGTA4	Pm027007	469	52874.6	5.94	-0.168	cytosol
PmUGTA5	Pm011337	450	50634.6	6.38	-0.077	cytosol
PmUGTA6	Pm011335	465	51769.9	6.3	-0.038	chloroplast
PmUGTA7	Pm004391	477	53832.5	5.19	-0.106	cytosol
PmUGTA8	Pm017146	455	51314.4	6.3	-0.156	chloroplast
PmUGTA9	Pm017147	456	51431.4	6.2	-0.225	chloroplast
PmUGTA10	Pm018236	473	52540.3	6.23	-0.113	Vacular membrane
PmUGTA11	Pm018237	370	41289.7	5.61	-0.068	chloroplast
PmUGTA12	Pm017159	459	52133.4	6.59	-0.191	chloroplast
PmUGTA13	Pm017153	441	50129.1	6	-0.168	cytosol
PmUGTA14	Pm027884	279	31248.1	5.66	-0.04	cytosol
PmUGTA15	Pm017161	451	51020.2	6.72	-0.162	chloroplast
PmUGTA16	Pm002233	463	52442.1	5.34	-0.196	Endoplasmic reticulum
PmUGTB1	Pm025006	455	49704.6	6.15	-0.123	chloroplast
PmUGTB2	Pm030552	476	51556.1	6.85	-0.063	Endoplasmic reticulum
PmUGTC1	Pm015735	475	53981.7	5.31	-0.222	nucleus
PmUGTC2	Pm005060	476	51937.6	5.22	0.064	chloroplast
PmUGTD1	Pm021308	482	53567.2	6.13	-0.203	cytosol
PmUGTD2	Pm021307	498	56421.9	6.1	-0.171	peroxisome
PmUGTD3	Pm021309	483	54139.8	5.7	-0.279	chloroplast
PmUGTD4	Pm021399	477	53531.2	5.45	-0.161	extracellular
PmUGTD5	Pm021398	452	50391.7	5.35	-0.142	cytosol
PmUGTD6	Pm021395	298	33302.1	6.06	-0.332	cytosol
PmUGTD7	Pm021394	485	53744.4	5.66	-0.225	chloroplast
PmUGTD8	Pm021396	326	36803.4	5.61	-0.209	cytoskeleton
PmUGTD9	Pm021391	465	51976	5.41	-0.043	chloroplast
PmUGTD10	Pm021393	485	53579.2	5.48	-0.183	chloroplast
PmUGTD11	Pm026309	492	55114.4	5.33	-0.09	Endoplasmic reticulum
PmUGTD12	Pm026308	496	55846.8	5.92	-0.061	cytosol
PmUGTD13	Pm026307	486	54683.9	5.36	-0.075	cytosol
PmUGTD14	Pm026305	490	55026.5	5.51	-0.12	cytosol
PmUGTD15	Pm026304	491	54838.3	5.7	-0.119	chloroplast
PmUGTD16	Pm029942	486	53839.8	5.81	-0.149	chloroplast
PmUGTD17	Pm026303	491	55108.5	5.43	-0.144	cytosol
PmUGTD18	Pm026302	503	56506.6	7.09	-0.164	chloroplast
PmUGTE1	Pm026574	490	54354.9	6.1	-0.094	chloroplast
PmUGTE2	Pm026572	501	54918.8	4.98	0.171	Plasma membrane
PmUGTE3	Pm005787	478	51305.3	5.34	0.204	chloroplast
PmUGTE4	Pm024073	481	52856.6	6.03	-0.111	cytosol
PmUGTE5	Pm019826	478	52144.7	5.29	0.079	chloroplast
PmUGTE6	Pm024074	289	31666.4	8.22	-0.194	cytosol
PmUGTE7	Pm000548	800	87765.8	5.91	-0.134	chloroplast
PmUGTE8	Pm000549	495	54660.9	6.74	-0.137	chloroplast
PmUGTE9	Pm018404	475	52201.9	5.93	-0.081	chloroplast
PmUGTE10	Pm018405	478	53030.2	5.95	-0.064	cytosol
PmUGTE11	Pm014839	483	53492.1	5.13	-0.094	cytosol
PmUGTE12	Pm004242	478	53445.6	5.35	-0.036	chloroplast
PmUGTE13	Pm014836	473	52644.4	5.45	-0.064	cytosol
PmUGTE14	Pm014838	473	52601.5	5.59	-0.095	chloroplast
PmUGTE15	Pm014842	479	53113.6	5.12	-0.123	chloroplast
PmUGTE16	Pm014843	468	51619.2	5.32	-0.006	chloroplast
PmUGTE17	Pm014844	469	51628.3	5.53	-0.008	chloroplast
PmUGTE18	Pm014846	459	50926.6	5.85	-0.054	chloroplast
PmUGTE19	Pm014847	469	51650.4	5.6	-0.013	chloroplast
PmUGTE20	Pm014848	470	51832.5	5.94	-0.033	chloroplast
PmUGTE21	Pm010818	475	52842	5.65	0.037	chloroplast
PmUGTE22	Pm015972	464	50696	5.98	-0.129	chloroplast
PmUGTE23	Pm015971	638	70187.6	6.62	0.006	chloroplast
PmUGTE24	Pm001451	443	48783	6.54	-0.025	Vacular membrane
PmUGTE25	Pm004177	374	41511.2	5.95	0.027	cytosol
PmUGTE26	Pm004176	471	52516.6	5.9	-0.092	chloroplast
PmUGTE27	Pm004179	487	54568.9	5.71	-0.068	cytosol
PmUGTG1	Pm004442	482	54160	5.55	-0.22	chloroplast
PmUGTG2	Pm002022	482	54036.9	5.37	-0.184	chloroplast
PmUGTG3	Pm004445	483	53726.9	5.34	-0.076	chloroplast
PmUGTG4	Pm002024	538	60233.7	5.38	-0.269	chloroplast
PmUGTG5	Pm002023	453	51102.2	5.28	-0.275	chloroplast
PmUGTG6	Pm004444	357	40367.2	4.88	-0.139	cytosol
PmUGTG7	Pm004449	486	54795.6	5.51	-0.236	chloroplast
PmUGTG8	Pm002027	482	54383.4	5.67	-0.25	chloroplast
PmUGTG9	Pm004447	482	54113	5.44	-0.201	chloroplast
PmUGTG10	Pm014370	343	38648.3	5.1	-0.209	mitochondrion
PmUGTG11	Pm004452	547	61916.8	5.32	-0.174	chloroplast
PmUGTG12	Pm004453	483	54161.2	5.57	-0.129	chloroplast
PmUGTG13	Pm004574	486	54249.6	5.11	-0.068	chloroplast
PmUGTG14	Pm004451	480	53974.7	5.17	-0.184	chloroplast
PmUGTG15	Pm004577	487	54131.4	5.63	-0.07	chloroplast
PmUGTG16	Pm004575	483	53664.5	5.17	-0.149	chloroplast
PmUGTG17	Pm004576	455	51052.6	5.34	-0.138	chloroplast
PmUGTG18	Pm004580	483	53743	5.32	-0.072	chloroplast
PmUGTG19	Pm028337	460	51434	5.09	-0.07	chloroplast
PmUGTG20	Pm014632	355	39266.1	5.35	-0.075	chloroplast
PmUGTG21	Pm014882	485	54119.1	5.19	-0.073	chloroplast
PmUGTG22	Pm014640	340	38434.1	4.71	-0.143	cytosol
PmUGTG23	Pm014642	486	54593.7	5.07	-0.068	chloroplast
PmUGTG24	Pm014885	490	54275.5	5.33	-0.044	chloroplast
PmUGTG25	Pm006589	481	53968.7	5.1	-0.144	chloroplast
PmUGTG26	Pm014891	484	54149.7	5.48	-0.079	chloroplast
PmUGTG27	Pm014892	468	51953.6	5.12	-0.091	chloroplast
PmUGTG28	Pm014893	487	54364.5	5.09	-0.054	chloroplast
PmUGTG29	Pm014894	791	88123	6.05	-0.016	Plasma membrane
PmUGTG30	Pm014895	486	54363.9	6.14	-0.038	chloroplast
PmUGTG31	Pm014886	590	65612.3	5.44	-0.097	chloroplast
PmUGTG32	Pm014887	496	54782	5.53	-0.07	chloroplast
PmUGTG33	Pm014646	582	64873.7	5.29	-0.038	Vacular membrane
PmUGTG34	Pm014648	484	53909	5.33	-0.114	chloroplast
PmUGTG35	Pm009071	929	103863	5.74	-0.111	Plasma membrane
PmUGTG36	Pm009072	482	53730.1	5.94	-0.033	chloroplast
PmUGTG37	Pm009073	480	53562.9	6.07	0.01	chloroplast
PmUGTG38	Pm009074	477	53403.6	5.73	-0.008	chloroplast
PmUGTG39	Pm022071	394	43744.3	5.43	-0.007	chloroplast
PmUGTG40	Pm002585	448	50041.5	5.82	-0.155	chloroplast
PmUGTG41	Pm002587	474	52976.8	5.87	-0.116	chloroplast
PmUGTG42	Pm022073	423	46673.5	5.04	-0.037	chloroplast
PmUGTG43	Pm022072	429	49124.3	5.09	-0.355	chloroplast
PmUGTG44	Pm022075	380	43171.6	5.03	-0.168	chloroplast
PmUGTG45	Pm022074	361	41382.5	4.98	-0.343	cytosol
PmUGTH1	Pm000619	385	43942.2	5.54	-0.268	nucleus
PmUGTH2	Pm000620	450	50092.4	5.77	-0.078	nucleus
PmUGTH3	Pm000621	562	63222.8	6.61	-0.161	nucleus
PmUGTH4	Pm000638	448	50053.7	6.02	-0.042	nucleus
PmUGTH5	Pm000632	331	37648.7	5.59	-0.295	chloroplast
PmUGTH6	Pm000633	450	50032.3	5.77	-0.093	nucleus
PmUGTH7	Pm000635	450	50226.7	6.09	-0.07	nucleus
PmUGTH8	Pm000637	451	50197.6	5.55	-0.044	nucleus
PmUGTH9	Pm018855	461	51060.5	5.66	-0.055	nucleus
PmUGTH10	Pm018856	441	49182.8	6.74	-0.005	nucleus
PmUGTH11	Pm018854	547	60838.5	6.93	-0.055	cytosol
PmUGTH12	Pm018857	460	50993.9	6.25	0.039	cytosol
PmUGTH13	Pm011290	689	77231.4	6.28	-0.079	nucleus
PmUGTI1	Pm024975	459	51024.6	6.15	-0.086	chloroplast
PmUGTI2	Pm016013	455	51319.8	5.52	-0.198	extracellular
PmUGTI3	Pm016015	455	50901.6	5.41	-0.094	chloroplast
PmUGTJ1	Pm000186	439	49060	5.98	-0.125	nucleus
PmUGTK1	Pm030150	479	53511.3	6.19	-0.102	cytosol
PmUGTK2	Pm030146	305	34589.1	5.54	0.024	Vacular membrane
PmUGTK3	Pm030144	490	55303	5.8	-0.166	cytosol
PmUGTK4	Pm030147	480	54256.3	6.12	-0.109	cytosol
PmUGTK5	Pm001086	480	53944.7	7.06	-0.139	chloroplast
PmUGTL1	Pm027781	474	52610.9	5.49	-0.19	peroxisome
PmUGTL2	Pm027780	391	43841.8	5.03	-0.218	cytosol
PmUGTL3	Pm021221	473	52325.2	5.48	-0.091	cytosol
PmUGTL4	Pm007721	473	52558.9	5.14	-0.164	chloroplast
PmUGTL5	Pm030035	470	52415	6.25	-0.269	cytosol
PmUGTL6	Pm007723	474	52614.6	5.16	-0.22	chloroplast
PmUGTL7	Pm021222	473	52351.2	5.63	-0.115	chloroplast
PmUGTL8	Pm020741	463	51289.8	6.1	-0.173	chloroplast
PmUGTL9	Pm020740	442	48873.8	5.24	-0.116	chloroplast
PmUGTL10	Pm020739	461	50947.2	5.52	-0.192	cytosol
PmUGTL11	Pm002300	579	64589.7	4.88	-0.088	chloroplast
PmUGTL12	Pm024683	457	50852.6	5.42	-0.059	chloroplast
PmUGTL13	Pm021089	459	51105.5	5.04	-0.092	cytosol
PmUGTL14	Pm004192	471	51792.4	5.58	-0.05	cytosol
PmUGTL15	Pm002464	451	49986.6	5.36	-0.075	nucleus
PmUGTL16	Pm019107	455	51299.3	5.88	-0.15	chloroplast
PmUGTL17	Pm021092	459	51469	5.46	-0.198	chloroplast
PmUGTM1	Pm028190	483	54028.4	6.48	-0.172	chloroplast
PmUGTM2	Pm029626	480	53784.9	6.54	-0.353	chloroplast
PmUGTM3	Pm007628	545	60797.3	6.01	-0.193	chloroplast
PmUGTM4	Pm017333	479	52817.4	6.47	-0.259	chloroplast
PmUGTM5	Pm007650	500	54872.7	5.65	-0.084	nucleus
PmUGTN1	Pm014869	472	52664	7.16	-0.092	chloroplast
